# Supplementary material for: Vascular Immune Evasion of Mesenchymal Glioblastoma Is Mediated by Interaction and Regulation of VE-Cadherin on PD-L1
Source: Cancers (Basel). 2023 Aug 25;15(17):4257. doi: 10.3390/cancers15174257 (PMC10486786; doi:10.3390/cancers15174257)
Supplement: Supplementary file 1 [file cancers-15-04257-s001.zip]

Archive with 2 entries (2 files):
- File S1 for Western blot.pdf
- supplementary figures.pdf
